# Supplementary material for: Sex-Based Difference in Aortic Dissection Outcomes: A Multicenter Study
Source: J Cardiovasc Dev Dis. 2023 Mar 30;10(4):147. doi: 10.3390/jcdd10040147 (PMC10143202; doi:10.3390/jcdd10040147)
Supplement: Supplementary file 1 [file jcdd-10-00147-s001.zip]

Archive with 1 entries (1 files):
- jcdd-2296559-supplementary.pdf
